# Supplementary material for: Characterization, Expression, and Interaction Analyses of OsMORF Gene Family in Rice
Source: Genes (Basel). 2019 Sep 10;10(9):694. doi: 10.3390/genes10090694 (PMC6770982; doi:10.3390/genes10090694)
Supplement: Supplementary file 1 [file genes-10-00694-s001.zip]

Archive with 6 entries (4 files):
- genes-576238- supplemantary/
- genes-576238- supplemantary/supplementary materials/
- genes-576238- supplemantary/supplementary materials/FigureS1.tif
- genes-576238- supplemantary/supplementary materials/FigureS2.tif
- genes-576238- supplemantary/supplementary materials/FigureS3.tif
- genes-576238- supplemantary/supplementary materials/Table S1.xlsx
