# Supplementary material for: Characterization, Expression, and Interaction Analyses of OsMORF Gene Family in Rice
Source: Genes (Basel). 2019 Sep 10;10(9):694. doi: 10.3390/genes10090694 (PMC6770982; doi:10.3390/genes10090694)
Supplement: Supplementary file 1 [file genes-10-00694-s001.zip › genes-576238- supplemantary/supplementary materials/Table S1.xlsx]

## Sheet: Sheet1
Primers for CDS amplification
OsMORF1-F	CCACCCCGCGCCGCCCAAACCCTAG
OsMORF1-R	GAACACATGTTAAAGCCCTTATTGC
OsMORF2a-F	TCCGCTAGGGTTTTACCCCGCGATG
OsMORF2a-R	GGCGGCTTTGTTATTTGGCTTCTGA
OsMORF2b-F	ATGGCCACCGCCGCAGCAGCAG
OsMORF2b-R	TCACCGCTGGTACGCCTGATTCTCC
OsMORF3-F	ATGGCGGCCGGAGCAGCAGCAGCCA
OsMORF3-R	CTACTGCTGCAGATTTGAAGGTCCT
OsMORF8a-F	CATTCCCCAATCTAGGTTTTTCGCG
OsMORF8a-R	TTCTACTGGTAATTCCTCCCTGGCT
OsMORF8b-F	AACCCTCAGCCCCCCTCATTCCCAA
OsMORF8b-R	ATATCGTTTATTCTAGCAGTGTTCT
OsMORF9-F	ATGGCTTCCTTCCCGACCACC
OsMORF9-R	TCATGAAGAAGAGGCTGACTCAGGC
Primers for qRT-PCR
OsMORF1-EF	AGACCTACCTCCAGACCCTC
OsMORF1-ER	GCAATCCACGGAACTTTT
OsMORF2a-EF	CCACCAAGCAGCAGATGA
OsMORF2a-ER	CAAACAGAACACCAGGAAGC
OsMORF2b-EF	CGACTGCTACATCCAGACCCTC
OsMORF2b-ER	TCGCAACCGAACCCAAAG
OsMORF3-EF	AGCACTGGCTCATCGTCA
OsMORF3-ER	TTTCTTCTTGGCTTCCTCC
OsMORF8a-EF	AGGTCCGCTGGGTTCTTC
OsMORF8a-ER	GCGTCGGGTCCTTTCATT
OsMORF8b-EF	ACTCAGTGTCAACTCGGCATTA
OsMORF8b-ER	CCTCGTGGTACTTAGGGTCA
OsMORF9-EF	GGAGCGAGCAGAGGGAGACGAT
OsMORF9-ER	AAGGACGGTGGCGAGGGTGT
OsOTS1-qF	CAACGGATGATGACAGAT
OsOTS1-qR	CGTAGAGGGTTTACACTTAC
OsRAN1-qF	CGTGATTTATGCAGGGTC
OsRAN1-qR	ATGGCTTCTCAAAGTTGTAGTT
OsNAC6-qF	ACGGACGAGGAGCTGGTGAT
OsNAC6-qR	CGTTCGGGTACTTGCGGTCT
OsActin-F	GGCATCACACCTTCTACAACGA
OsActin-R	ACACCATCACCAGAGTCCAACA
Primers for vector construction
OsMORF1-AD-F	GGAGGCCAGTGAATTCATGGCCCTCGCGCTGCGACTCCGGC
OsMORF1-AD-R	CGAGCTCGATGGATCCTTATTGCCTTCCCCGCCAGCTCTCT
OsMORF2a-AD-F	GGAGGCCAGTGAATTCATGGCCGCCGCCGCCGCCGCCGCCG
OsMORF2a-AD-R	CGAGCTCGATGGATCCTCACCGTTGGTTCTCCCTCCTCCGG
OsMORF2b-AD-F	GGAGGCCAGTGAATTCATGGCCACCGCCGCAGCAGCAGCGC
OsMORF2b-AD-R	CGAGCTCGATGGATCCTCACCGCTGGTACGCCTGATTCTCC
OsMORF3-AD-F	GGAGGCCAGTGAATTCATGGCGGCCGGAGCAGCAGCAGCCA
OsMORF3-AD-R	CGAGCTCGATGGATCCCTACTGCTGCAGATTTGAAGGTCCT
OsMORF8a-AD-F	GGAGGCCAGTGAATTCATGGTGTCGGCGTCGCGCTTCGTCC
OsMORF8a-AD-R	CGAGCTCGATGGATCCCTACTGGTAATTCCTCCCTGGCTCA
OsMORF8b-AD-F	GGAGGCCAGTGAATTCATGGCGTCGGCGTCGCGCTTCCTCC
OsMORF8b-AD-R	CGAGCTCGATGGATCCCTACTGGTAATTCCTCCCTTGTCCG
OsMORF9-AD-F	GGAGGCCAGTGAATTCATGGCTTCCTTCCCGACCACCGCCG
OsMORF9-AD-R	CGAGCTCGATGGATCCTCATGAAGAAGAGGCTGACTCAGGC
OsMORF1-BD-F	CATGGAGGCCGAATTCATGGCCCTCGCGCTGCGACTCCGGC
OsMORF1-BD-R	GCAGGTCGACGGATCCTTATTGCCTTCCCCGCCAGCTCTCT
OsMORF2a-BD-F	CATGGAGGCCGAATTCATGGCCGCCGCCGCCGCCGCCGCCG
OsMORF2a-BD-R	GCAGGTCGACGGATCCTCACCGTTGGTTCTCCCTCCTCCGG
OsMORF2b-BD-F	CATGGAGGCCGAATTCATGGCCACCGCCGCAGCAGCAGCGC
OsMORF2b-BD-R	GCAGGTCGACGGATCCTCACCGCTGGTACGCCTGATTCTCC
OsMORF3-BD-F	CATGGAGGCCGAATTCATGGCGGCCGGAGCAGCAGCAGCCA
OsMORF3-BD-R	GCAGGTCGACGGATCCCTACTGCTGCAGATTTGAAGGTCCT
OsMORF8a-BD-F	CATGGAGGCCGAATTCATGGTGTCGGCGTCGCGCTTCGTCC
OsMORF8a-BD-R	GCAGGTCGACGGATCCCTACTGGTAATTCCTCCCTGGCTCA
OsMORF8b-BD-F	CATGGAGGCCGAATTCATGGCGTCGGCGTCGCGCTTCCTCC
OsMORF8b-BD-R	GCAGGTCGACGGATCCCTACTGGTAATTCCTCCCTTGTCCG
OsMORF9-BD-F	CATGGAGGCCGAATTCATGGCTTCCTTCCCGACCACCGCCG
OsMORF9-BD-R	GCAGGTCGACGGATCCTCATGAAGAAGAGGCTGACTCAGGC
